# Supplementary material for: Enhancements to the Rosetta Energy Function Enable Improved Identification of Small Molecules that Inhibit Protein-Protein Interactions
Source: PLoS One. 2015 Oct 20;10(10):e0140359. doi: 10.1371/journal.pone.0140359 (PMC4617380; doi:10.1371/journal.pone.0140359)
Supplement: S1 Benchmark — For each target protein, this includes the protein itself, the native ligand (in the experimentally-determined pose and in the FRED-docked pose), and the decoy ligands (in the FRED-docked pose). The native ligand is provided with both the Protoss and the QUACPAC tautomeric state / protonation state. (GZ) [file pone.0140359.s001.gz]

Archive with 19 entries (19 files):
- 1PW6.tar
- 1R6N.tar
- 1TFT.tar
- 1Y2F.tar
- 1YSI.tar
- 2AZ5.tar
- 2KP8.tar
- 2YEL.tar
- 3GK1.tar
- 3IN7.tar
- 3O5N.tar
- 3UR4.tar
- 3VKX.tar
- 3ZRC.tar
- 4E1N.tar
- 4ERF.tar
- 4G55.tar
- 4GQ4.tar
- README.txt
