# Supplementary material for: Enhancements to the Rosetta Energy Function Enable Improved Identification of Small Molecules that Inhibit Protein-Protein Interactions
Source: PLoS One. 2015 Oct 20;10(10):e0140359. doi: 10.1371/journal.pone.0140359 (PMC4617380; doi:10.1371/journal.pone.0140359)
Supplement: S1 Benchmark — For each target protein, this includes the protein itself, the native ligand (in the experimentally-determined pose and in the FRED-docked pose), and the decoy ligands (in the FRED-docked pose). The native ligand is provided with both the Protoss and the QUACPAC tautomeric state / protonation state. (GZ) [file pone.0140359.s001.gz › README.txt]

BENCHMARK SET FOR THE VIRTUAL SCREENING OF INHIBITORS OF PROTEIN-PROTEIN INTERACTION

For each of the 18 protein targets, the following PDB files are included:
* receptor.pdb: protein
* PROTOSS_native.pdb: native ligand with tautomeric and protonation states computed by Protoss [1]
* QUACPAC_native.pdb: native ligand with tautomeric and protonation states computed by QUACPAC [2]
* FRED_docked__PROTOSS_native.pdb: FRED-docked [3] native ligand with tautomeric and protonation states computed by Protoss
* FRED_docked__QUACPAC_native.pdb: FRED-docked native ligand with tautomeric and protonation states computed by QUACPAC
* ZINCxxx.pdb (2500): decoy compounds with tautomeric and protonation states computed by QUACPAC


References:
[1] Bietz S, Urbaczek S, Schulz B, Rarey M (2014) Protoss: a holistic approach to predict tautomers and protonation states
	in protein-ligand complexes. J Cheminform 6: 12
[2] QuacPac version 1.5.0. OpenEye Scientific Software SF, NM. http://www.eyesopen.com
[3] McGann M (2011) FRED Pose Prediction and Virtual Screening Accuracy. J Chem Inf Model 51: 578-596
