# Supplementary material for: Enhancements to the Rosetta Energy Function Enable Improved Identification of Small Molecules that Inhibit Protein-Protein Interactions
Source: PLoS One. 2015 Oct 20;10(10):e0140359. doi: 10.1371/journal.pone.0140359 (PMC4617380; doi:10.1371/journal.pone.0140359)
Supplement: S1 Dataset — Ranking of the active compound relative to the decoys is provided for each protein target, under each of the energy functions tested in this study; these data were used in generating the figures presented in this study. (XLSX) [file pone.0140359.s002.xlsx]

## Sheet: ranks
Ranks using minimized complexes and the experimentally determined pose of the native ligand
	FRED Chemgauss4	score12	score12_ligand	Talaris_EEF1	Talaris_pwSHO	optimized weights
1PW6	189	1011	193	890	126	19
1R6N	1877	75	70	35	31	39
1TFT	1511	278	202	279	243	157
1Y2F	2480	958	1519	692	666	238
1YSI	2296	1226	388	860	916	989
2AZ5	423	805	853	1145	882	1021
2KP8	542	393	4	55	8	37
2YEL	371	76	61	62	57	157
3GK1	1846	2455	2056	2001	2107	2141
3IN7	1	2206	235	294	65	2
3O5N	300	2302	2086	1081	553	94
3UR4	8	518	260	325	30	324
3VKX	1012	1737	1538	1275	981	365
3ZRC	1	1	1	6	3	3
4E1N	1	559	38	688	205	125
4ERF	35	996	301	416	328	16
4G55	1909	1147	1006	701	664	149
4GQ4	3	1534	1354	1844	2326	1590
Ranks using non-minimized complexes and the experimentally determined pose of the native ligand
	Talaris+pwSHO
1PW6	1
1R6N	1
1TFT	17
1Y2F	8
1YSI	328
2AZ5	13
2KP8	1
2YEL	1
3GK1	61
3IN7	1
3O5N	313
3UR4	1
3VKX	11
3ZRC	1
4E1N	1
4ERF	1
4G55	1
4GQ4	23
Ranks using minimized complexes and the FRED-docked pose of the native ligand
	Talaris+pwSHO
1PW6	12
1R6N	1409
1TFT	2228
1Y2F	1757
1YSI	1882
2AZ5	927
2KP8	110
2YEL	869
3GK1	1251
3IN7	63
3O5N	523
3UR4	1057
3VKX	1609
3ZRC	130
4E1N	1114
4ERF	50
4G55	1799
4GQ4	2167
Ranks using minimized complexes, the experimentally determined pose of the native ligand, and the QUACPAC protonation and tautomeric states of the native ligand
	Talaris+pwSHO
1PW6	182
1R6N	38
1TFT	261
1Y2F	783
1YSI	1158
2AZ5	1328
2KP8	12
2YEL	64
3GK1	2175
3IN7	67
3O5N	592
3UR4	48
3VKX	968
3ZRC	101
4E1N	206
4ERF	299
4G55	892
4GQ4	2139
