# Supplementary material for: Enhancements to the Rosetta Energy Function Enable Improved Identification of Small Molecules that Inhibit Protein-Protein Interactions
Source: PLoS One. 2015 Oct 20;10(10):e0140359. doi: 10.1371/journal.pone.0140359 (PMC4617380; doi:10.1371/journal.pone.0140359)
Supplement: S2 Dataset — The weights optimized on the entire benchmark set are those deposited in “PPI_discrimination.wts”. The mean and standard deviation of the weights optimized during leave-one-out (over the 18 rounds of the procedure, where each round optimized on a different subset of 17 targets) are also reported. (XLSX) [file pone.0140359.s003.xlsx]

## Sheet: weights
standard weights in the Talaris+pwSHO energy function
fa_atr	0.8
fa_rep	0.44
lk_nonpolar	0.75
fa_elec	0.7
hb_bb_sc	1.17
hb_sc	1.1
occ_sol_fitted	0.75
weights optimized for the Talaris+pwSHO energy function on the entire benchmark set
fa_atr	0.8
fa_rep	0.3504
lk_nonpolar	0
fa_elec	1.6441
hb_bb_sc	4.084
hb_sc	0.8422
occ_sol_fitted	1.162
weights optimized for the Talaris+pwSHO energy function during leave-one-out cross validation
	mean	standard deviation
fa_atr	0.8	0
fa_rep	0.608026	0.284887
lk_nonpolar	0	0
fa_elec	1.53211	0.199957
hb_bb_sc	3.78416	0.77641
hb_sc	1.20603	0.507845
occ_sol_fitted	1.04852	0.175875
